# Supplementary material for: Fibrosis-memory is mediated by IL-3–producing T cells and drives progression of fibrosis
Source: J Clin Invest. 2026 Mar 16;136(6):e192095. doi: 10.1172/JCI192095 (PMC12987615; doi:10.1172/JCI192095)
Supplement: Supporting data values [file jci-136-192095-s241.xlsx]

## Sheet: 1A Col-IF
Col1+ area (% of total area)
n-value \ treatment	R-UUO d0-6 + UUO d17-22	Sham d0-6 + UUO d17-22	ø + UUO d17-22	ø
1	2.46	1.62	1.1	0.24
2	2.55	1.04	0.75	0.01
3	1.96	1.52	0.41	0.16
4	1.5	0.8	0.94	0.2
5	1.69	1.43	1.34
6	1.76	2.16	1.46
7	1.07	0.9	0.97
8	1.9	0.94	0.86
9	2.43	0.52
10	1.22	0.7
11	1.18	0.7
12	1.56	0.52
13	1.68	0.16
14	0.96	0.44
15	0.94	0.59
16	1.64	0.33
17		0.95

## Sheet: 1A Trichrome
Fibrotic area (% of total area)
n-value \ treatment	R-UUO d0-6 + UUO d17-22	Sham d0-6 + UUO d17-22	ø + UUO d17-22	ø
1	3.49	0.77	1.26	0.15
2	1.32	1.58	1.12	0.11
3	2.8	1.35	0.83	0.03
4	1.08	1.32	2.42	0.05
5	1.41	0.84	1.18
6	1.17	1.5	0.53
7	2.09	1.33	0.65
8	1.7	0.87	1.11
9	1.97	1.18
10	1.4	1.89
11	1.8	2.58
12	3.16	2.6
13	2.36	2.64
14	4.6	1.64
15	3.96	1.89
16	3.23	2.53
17		1.85

## Sheet: 1A Col-qPCR
Col1a1 mRNA (rel. units)
n-value \ treatment	R-UUO d0-6 + UUO d17-22	Sham d0-6 + UUO d17-22	ø + UUO d17-22	ø
1	0.107271	0.058546	0.072338	0.000806
2	0.105368	0.055376	0.065087	0.00116
3	0.08355	0.06621	0.057198	0.001571
4	0.082501	0.086006	0.079577	0.001512
5	0.106151	0.072689	0.018369
6	0.101194	0.063802	0.081391
7	0.074862	0.076936	0.05748
8	0.107351	0.075239	0.066613
9	0.063943	0.043134
10	0.07172	0.057149
11	0.065342	0.076874
12	0.053252	0.067315
13	0.064483	0.079506
14	0.060441	0.036639
15	0.08517	0.044404
16	0.076916	0.036271
17		0.048799

## Sheet: 1B Col-IF
Col1+ area (% of total area)
n-value \ treatment	ø+UUO d11-16	RUUO d0-6+ UUO d37-42	RUUO d0-6+UUO d11-16
1	0.01	0.73	0.89
2	0.15	1.12	0.77
3	0.12	0.99	0.66
4	0.3	0.82	1.46
5	0.47	0.88	0.85
6	0.41	1.47	1.9
7	1.12	1.29	0.43
8	0.74	0.63	1.45
9	1.05		1.56
10	0.4		1.5
11	0.55
12	0.56
13	0.3
14	0.15

## Sheet: 1B Trichrome
Fibrotic area (% of total area)
n-value \ treatment	ø+UUO d11-16	RUUO d0-6+ UUO d37-42	RUUO d0-6+UUO d11-16
1	0.071044	0.41	0.56
2	0.0618197	0.3	0.25
3	0.176622	0.14	0.54
4	0.0873892	0.458436	0.21
5	0.226693	0.52	0.27
6	0.218818	0.24	0.37
7	0.063556	0.19
8	0.219725	0.36

## Sheet: 1B Col-qPCR
Col1a1 mRNA (rel. units)
n-value \ treatment	ø+UUO d11-16	RUUO d0-6+ UUO d37-42	RUUO d0-6+UUO d11-16
1	0.034438	0.163687	0.151791
2	0.049084	0.10255	0.066898
3	0.051128	0.0941	0.053521
4	0.048378	0.16843	0.106063
5	0.054036	0.08646	0.087651
6	0.069293	0.09964	0.124069
7	0.080324	0.135702	0.111643
8	0.096571	0.119357	0.124814
9	0.096182		0.087337
10	0.08576		0.115371
11	0.003465
12	0.105017
13	0.003796
14	0.093935

## Sheet: 1D Cells per UUO kidney
Cells(x1000)/UUO kidney
treatment	ø+UUO d11-16	RUUO d0-6+UUO d11-16	RUUO d0-6+ UUO d37-42	ø+UUO d11-16	RUUO d0-6+UUO d11-16	RUUO d0-6+ UUO d37-42	ø+UUO d11-16	RUUO d0-6+UUO d11-16	RUUO d0-6+ UUO d37-42	ø+UUO d11-16	RUUO d0-6+UUO d11-16	RUUO d0-6+ UUO d37-42
n-value\ cell type	CD4	CD4	CD4	CD8	CD8	3CD8	Monos	Monos	Monos	Neutros	Neutros	Neutros
1	1.56	5.76	3.77	1.12	3.09	2.79	2.88	13.92	14.24	4.03	5.06	4.2
2	3.28	7.17	3.31	2.18	3.31	1.98	5.39	20.62	8.89	3.77	6.88	2.75
3	2.75	4.13	3.57	1.59	2.16	2.56	4.72	12.35	12.32	3.92	8.92	6.69
4	4.49	6.46	3.22	4.25	3.52	2.04	15.84	23.6	10.92	9.45	14.98	3.18
5	1.29	5.04	5.08	1.1	3.14	2.96	2.5	8.63	18.45	1.44	5.88	15.34
6	2.83	6.23	3.65	1.89	3.16	2.11	5.5	13.45	10.01	1.06	6.94	8.53
7	0.6		3.36	0.54		2.27	1.12		6.33	0.57		1.59
8	1.34		5.48	1.83		3.57	2.41		11.61	1.6		2.42

## Sheet: 1E CD69+CD62L-CD4+TRM
CD69+CD62L-CD4+ TRM (% of CD4+)
Organs / Treatment	1. Insult (ri.kid.): Ø, 2. Insult (le.kid.): UUO d17-22						1. Insult (ri.kid.): RUUO d0-6, 2. Insult (le.kid.): UUO d17-22
Blood	0.1	0	0.1	0.1	0.1	0.1	0.1	0.1	0.2	0.1
Spleen	4.6	7.4	7	6.5	7.1	5.8	7.4	7.8	9.4	11.2
UUO	49.3	25.8	40.2	44.6	37.9	28.6	69.9	69	67.1	63.4

## Sheet: 2A Col-IF
Col1+ area (% of total area)
n-value \ treatment	R-UUO 0-6,UUO 16-22 / α-CD4	R-UUO 0-6,UUO 16-22 / control
1	1.87834	2.35113
2	1.45974	1.33465
3	1.76306	1.34343
4	1.55983	3.20525
5	0.65	0.92
6	0.31	1.56
7	0.84	1.45
8	0.02	2.33
9	0.1	1.4
10	0.09	1.65
11	0.71	1.9
12	0.69	4.26
13	0.95	1.12
14	0.55	1.8
15	0.83	3.41
16	1.08	1.96
17	1.43	2.36
18	0.37	3.51

## Sheet: 2A Trichrome
Fibrotic area (% of total area)
n-value \ treatment	R-UUO 0-6,UUO 16-22 / α-CD4	R-UUO 0-6,UUO 16-22 / control
1	0.0939367	1.46074
2	0.0342509	0.687097
3	0.719891	1.51679
4	0.23878	0.604008
5	0.424473	1.61437
6	0.239431	1.07257
7	0.324149	0.600828
8	0.469069	0.334333
9	0.479141	0.834304
10	0.386334	0.115224
11	0.432564	0.495417
12	0.270062	0.228221
13	0.31954	0.497393
14	0.207491	0.605739
15	0.284707	0.155727
16	0.419136	0.618498
17	0.497115	0.452169
18	0.0738756	0.452759

[truncated: 70 more sheets: 2A Col-qPCR, 2C FACS Analysis_Spleen, 2C FACS Analysis_kidney, 3A Col-IF, 3A Trichrome, 3A Col-qPCR, 3C Col-IF, 3C Trichrome, 3C Col-qPCR, 3E IL-3 ELISA, 4A Chao1 Diversity, 4C Donor Memorycells, 4D Donor Cytokines, 4E IL-3 qPCR kidney and spleen, 4F IL-3 qPCR spleen, 4G IL-3 ELISA spleen, 4H IL-3 ELISA PBMC, 4I CFSE+ naive, 4I CFSE+TRM, 5A Col-IF …]
